# Supplementary material for: An Authentication Survey on Retail Seafood Products Sold on the Bulgarian Market Underlines the Need for Upgrading the Traceability System
Source: Foods. 2023 Mar 2;12(5):1070. doi: 10.3390/foods12051070 (PMC10000581; doi:10.3390/foods12051070)
Supplement: Supplementary file 1 [file foods-12-01070-s001.zip]

Archive with 1 entries (1 files):
- foods-2211350-supplementary.pdf
